# Supplementary material for: Informed Consent in AI-Augmented Dentistry and Dental Research: A Scoping Review
Source: Dent J (Basel). 2026 May 25;14(6):320. doi: 10.3390/dj14060320 (PMC13298974; doi:10.3390/dj14060320)
Supplement: Supplementary file 1 [file dentistry-14-00320-s001.zip]

Archive with 4 entries (4 files):
- Supplementary material 1.pdf
- Supplementary material 2.pdf
- Supplementary material 3.pdf
- Supplementary material 4.pdf
